# Supplementary material for: The non-specific phospholipase C of common bean PvNPC4 modulates roots and nodule development
Source: PLoS One. 2025 May 5;20(5):e0306505. doi: 10.1371/journal.pone.0306505 (PMC12052164; doi:10.1371/journal.pone.0306505)
Supplement: S3 File — (XLSX) [file pone.0306505.s003.xlsx]

## Sheet: Ka Ks
	Synteny analysis of PvPLC
Seq_1	Seq_2	Ka	Ks	Ka_Ks	EffectiveLen	AverageS-sites	AverageN-sites	cN	cS	pN	pS	MYA
PvPI-PLC1	PvPI-PLC4	0.38678	1.99073	0.19429	1698	374.333	1323.67	400	261	0.302191	0.69724	151.733
PvPI-PLC1	PvPI-PLC7	0.438578	2.67108	0.164195	1668	365.833	1302.17	432.417	266.583	0.332075	0.728702	203.588
PvPI-PLC2	PvPI-PLC1	0.26617	0.913325	0.29143	1647	365	1282	287.25	192.75	0.224064	0.528082	69.6132
PvPI-PLC3	PvPI-PLC1	0.383969	2.02403	0.189705	1698	372.75	1325.25	398.25	260.75	0.300509	0.699531	154.27
PvPI-PLC4	PvPI-PLC1	0.38678	1.99073	0.19429	1698	374.333	1323.67	400	261	0.302191	0.69724	151.733
PvPI-PLC5	PvPI-PLC1	0.34808	1.04356	0.333552	1614	370.333	1243.67	346.333	208.667	0.278478	0.563456	79.5393
PvPI-PLC6	PvPI-PLC1	0.305895	0.767582	0.398519	1797	386.417	1410.58	354.333	185.667	0.251196	0.480483	58.5047
PvPI-PLC7	PvPI-PLC1	0.438578	2.67108	0.164195	1668	365.833	1302.17	432.417	266.583	0.332075	0.728702	203.588
PvNPC1	PvPI-PLC1	0.863913	NaN	NaN	906	202.417	703.583	360.917	161.083	0.512969	0.795801
PvNPC2	PvPI-PLC1	0.98371	NaN	NaN	1203	269.083	933.917	511.75	213.25	0.547961	0.792505
PvNPC3	PvPI-PLC1	0.973378	NaN	NaN	885	193.917	691.083	376.75	158.25	0.545159	0.816072
PvNPC4	PvPI-PLC1	0.895828	2.20146	0.406925	618	132.833	485.167	253.667	94.3333	0.522844	0.710163	167.794
PvNPC5	PvPI-PLC1	0.945566	NaN	NaN	1140	253.667	886.333	476.333	203.667	0.53742	0.802891
PvPI-PLC1	PvPI-PLC2	0.26617	0.913325	0.29143	1647	365	1282	287.25	192.75	0.224064	0.528082	69.6132
PvPI-PLC3	PvPI-PLC2	0.304612	1.98317	0.153599	1650	371.75	1278.25	320	259	0.250342	0.696705	151.156
PvPI-PLC4	PvPI-PLC2	0.290889	1.83767	0.158293	1644	368.333	1275.67	307.583	252.417	0.241116	0.685294	140.066
PvPI-PLC5	PvPI-PLC2	0.254004	0.758588	0.334839	1593	369.667	1223.33	263.583	176.417	0.215463	0.477232	57.8192
PvPI-PLC6	PvPI-PLC2	0.229805	0.955252	0.24057	1644	361.167	1282.83	253.917	195.083	0.197934	0.540148	72.8088
PvPI-PLC7	PvPI-PLC2	0.363521	2.02723	0.179319	1620	360.25	1259.75	362.917	252.083	0.288086	0.699746	154.515
PvNPC1	PvPI-PLC2	0.940945	NaN	NaN	1179	267.333	911.667	488.75	210.25	0.536106	0.786471
PvNPC2	PvPI-PLC2	0.935266	NaN	NaN	807	182.25	624.75	333.917	138.083	0.53448	0.757659
PvNPC3	PvPI-PLC2	0.882927	3.07529	0.287104	984	221.333	762.667	395.75	163.25	0.518903	0.737575	234.397
PvNPC4	PvPI-PLC2	0.825878	NaN	NaN	1014	231.167	782.833	391.917	183.083	0.500639	0.791997
PvNPC5	PvPI-PLC2	0.928924	5.0186	0.185096	789	179	610	324.917	134.083	0.53265	0.749069	382.515
PvPI-PLC1	PvPI-PLC3	0.383969	2.02403	0.189705	1698	372.75	1325.25	398.25	260.75	0.300509	0.699531	154.27
PvPI-PLC2	PvPI-PLC3	0.304612	1.98317	0.153599	1650	371.75	1278.25	320	259	0.250342	0.696705	151.156
PvPI-PLC4	PvPI-PLC3	0.133918	0.580397	0.230736	1758	392.25	1365.75	167.5	158.5	0.122643	0.404079	44.2376
PvPI-PLC5	PvPI-PLC3	0.31336	1.70387	0.183911	1575	366.333	1208.67	309.583	246.417	0.256136	0.672657	129.868
PvPI-PLC6	PvPI-PLC3	0.401014	2.16448	0.18527	1734	378.333	1355.67	421.083	267.917	0.31061	0.70815	164.976
PvPI-PLC7	PvPI-PLC3	0.340631	1.68071	0.202671	1665	366.167	1298.83	355.583	245.417	0.273771	0.670232	128.103
PvNPC1	PvPI-PLC3	0.9402	2.62238	0.358529	993	229.167	763.833	409.333	166.667	0.535894	0.727273	199.877
PvNPC2	PvPI-PLC3	0.901865	NaN	NaN	306	69.5	236.5	124.083	57.9167	0.524665	0.833333
PvNPC3	PvPI-PLC3	0.970376	NaN	NaN	1071	244	827	450.167	183.833	0.544337	0.753415
PvNPC4	PvPI-PLC3	0.888714	NaN	NaN	870	193	677	352.5	149.5	0.520679	0.774611
PvNPC5	PvPI-PLC3	0.996927	1.85087	0.538625	921	208.083	712.917	393.167	142.833	0.55149	0.686424	141.073
PvPI-PLC2	PvPI-PLC4	0.290889	1.83767	0.158293	1644	368.333	1275.67	307.583	252.417	0.241116	0.685294	140.066
PvPI-PLC3	PvPI-PLC4	0.133918	0.580397	0.230736	1758	392.25	1365.75	167.5	158.5	0.122643	0.404079	44.2376
PvPI-PLC5	PvPI-PLC4	0.376748	3.10348	0.121395	1689	386.5	1302.5	385.75	285.25	0.296161	0.738034	236.546
PvPI-PLC6	PvPI-PLC4	0.413163	2.0564	0.200916	1743	381	1362	432.667	267.333	0.31767	0.701662	156.737
PvPI-PLC7	PvPI-PLC4	0.339062	1.80866	0.187466	1659	364.583	1294.42	353.083	248.917	0.272774	0.682743	137.855
PvNPC1	PvPI-PLC4	0.850974	2.75055	0.309383	777	174	603	306.833	127.167	0.508845	0.730843	209.646
PvNPC2	PvPI-PLC4	0.964439	NaN	NaN	1080	248.667	831.333	451.167	197.833	0.542702	0.795576
PvNPC3	PvPI-PLC4	0.947991	NaN	NaN	969	211.25	757.75	407.75	166.25	0.538106	0.786982
PvNPC4	PvPI-PLC4	0.947002	2.55665	0.370408	852	185.583	666.417	358.417	134.583	0.537827	0.725191	194.866
PvNPC5	PvPI-PLC4	0.991297	NaN	NaN	1023	233.75	789.25	434.083	191.917	0.549995	0.821034
PvPI-PLC1	PvPI-PLC5	0.34808	1.04356	0.333552	1614	370.333	1243.67	346.333	208.667	0.278478	0.563456	79.5393
PvPI-PLC2	PvPI-PLC5	0.254004	0.758588	0.334839	1593	369.667	1223.33	263.583	176.417	0.215463	0.477232	57.8192
PvPI-PLC3	PvPI-PLC5	0.31336	1.70387	0.183911	1575	366.333	1208.67	309.583	246.417	0.256136	0.672657	129.868
PvPI-PLC4	PvPI-PLC5	0.376748	3.10348	0.121395	1689	386.5	1302.5	385.75	285.25	0.296161	0.738034	236.546
PvPI-PLC6	PvPI-PLC5	0.352731	1.22651	0.28759	1692	378	1314	369.75	228.25	0.281393	0.603836	93.4838
PvPI-PLC7	PvPI-PLC5	0.431753	3.36984	0.128123	1518	347.667	1170.33	384.167	257.833	0.328254	0.741611	256.848
PvNPC1	PvPI-PLC5	1.07191	NaN	NaN	864	208	656	374.167	162.833	0.570376	0.782853
PvNPC2	PvPI-PLC5	0.878987	NaN	NaN	1023	240.833	782.167	404.917	186.083	0.517686	0.772664
PvNPC3	PvPI-PLC5	0.935848	3.41896	0.273723	1092	246.583	845.417	452	183	0.534648	0.742143	260.592
PvNPC4	PvPI-PLC5	0.927518	3.02818	0.306296	549	121.25	427.75	227.667	89.3333	0.532242	0.73677	230.806
PvNPC5	PvPI-PLC5	0.909871	2.74222	0.331801	768	182.833	585.167	308.417	133.583	0.527058	0.730629	209.011
PvPI-PLC1	PvPI-PLC6	0.305895	0.767582	0.398519	1797	386.417	1410.58	354.333	185.667	0.251196	0.480483	58.5047
PvPI-PLC2	PvPI-PLC6	0.229805	0.955252	0.24057	1644	361.167	1282.83	253.917	195.083	0.197934	0.540148	72.8088
PvPI-PLC3	PvPI-PLC6	0.401014	2.16448	0.18527	1734	378.333	1355.67	421.083	267.917	0.31061	0.70815	164.976
PvPI-PLC4	PvPI-PLC6	0.413163	2.0564	0.200916	1743	381	1362	432.667	267.333	0.31767	0.701662	156.737
PvPI-PLC5	PvPI-PLC6	0.352731	1.22651	0.28759	1692	378	1314	369.75	228.25	0.281393	0.603836	93.4838
PvPI-PLC7	PvPI-PLC6	0.438066	2.54101	0.172399	1653	357.75	1295.25	429.75	259.25	0.331789	0.724668	193.674
PvNPC1	PvPI-PLC6	0.8748	2.25823	0.387383	960	214.917	745.083	384.75	153.25	0.516385	0.713067	172.121
PvNPC2	PvPI-PLC6	0.924229	NaN	NaN	948	212.833	735.167	390.583	182.417	0.531285	0.857087
PvNPC3	PvPI-PLC6	0.989446	NaN	NaN	1035	226.083	808.917	444.5	171.5	0.5495	0.75857
PvNPC4	PvPI-PLC6	0.878048	NaN	NaN	789	171	618	319.75	138.25	0.517395	0.80848
PvNPC5	PvPI-PLC6	0.977437	NaN	NaN	990	222.667	767.333	419.167	187.833	0.546264	0.843563
PvNPC1	PvPI-PLC7	0.879472	2.03412	0.432359	723	162.333	560.667	290.333	113.667	0.517836	0.700205	155.04
PvPI-PLC2	PvPI-PLC7	0.363521	2.02723	0.179319	1620	360.25	1259.75	362.917	252.083	0.288086	0.699746	154.515
PvPI-PLC3	PvPI-PLC7	0.340631	1.68071	0.202671	1665	366.167	1298.83	355.583	245.417	0.273771	0.670232	128.103
PvPI-PLC4	PvPI-PLC7	0.339062	1.80866	0.187466	1659	364.583	1294.42	353.083	248.917	0.272774	0.682743	137.855
PvPI-PLC5	PvPI-PLC7	0.431753	3.36984	0.128123	1518	347.667	1170.33	384.167	257.833	0.328254	0.741611	256.848
PvPI-PLC6	PvPI-PLC7	0.438066	2.54101	0.172399	1653	357.75	1295.25	429.75	259.25	0.331789	0.724668	193.674
PvNPC2	PvPI-PLC7	0.911997	NaN	NaN	438	99.4167	338.583	178.667	76.3333	0.527689	0.767812
PvNPC3	PvPI-PLC7	0.866388	2.28339	0.37943	780	170.917	609.083	312.917	122.083	0.51375	0.714286	174.039
PvNPC4	PvPI-PLC7	0.97199	NaN	NaN	510	117.333	392.667	213.917	97.0833	0.544779	0.827415
PvNPC5	PvPI-PLC7	0.917661	2.30918	0.397397	510	118.333	391.667	207.333	84.6667	0.529362	0.715493	176.005
PvPI-PLC1	PvNPC1	0.863913	NaN	NaN	906	202.417	703.583	360.917	161.083	0.512969	0.795801
PvPI-PLC2	PvNPC1	0.928521	NaN	NaN	1149	260.167	888.833	473.333	206.667	0.532533	0.794363
PvPI-PLC3	PvNPC1	0.9402	2.62238	0.358529	993	229.167	763.833	409.333	166.667	0.535894	0.727273	199.877
PvPI-PLC4	PvNPC1	0.841295	1.99949	0.420755	780	174.583	605.417	306.167	121.833	0.505712	0.697852	152.4
PvPI-PLC5	PvNPC1	1.07191	NaN	NaN	864	208	656	374.167	162.833	0.570376	0.782853
PvPI-PLC6	PvNPC1	0.8748	2.25823	0.387383	960	214.917	745.083	384.75	153.25	0.516385	0.713067	172.121
PvPI-PLC7	PvNPC1	0.879472	2.03412	0.432359	723	162.333	560.667	290.333	113.667	0.517836	0.700205	155.04
PvNPC2	PvNPC1	0.30527	1.28864	0.236894	1533	358	1175	294.667	220.333	0.25078	0.615456	98.2193
PvNPC3	PvNPC1	0.328458	NaN	NaN	1509	346	1163	309.333	272.667	0.265979	0.788054
PvNPC4	PvNPC1	0.339175	NaN	NaN	1497	346.167	1150.83	314	267	0.272846	0.771305
PvNPC5	PvNPC1	0.292247	1.24082	0.235527	1419	333.417	1085.58	262.75	202.25	0.242036	0.606598	94.5745
PvPI-PLC1	PvNPC2	0.98371	NaN	NaN	1203	269.083	933.917	511.75	213.25	0.547961	0.792505
PvPI-PLC2	PvNPC2	0.935266	NaN	NaN	807	182.25	624.75	333.917	138.083	0.53448	0.757659
PvPI-PLC3	PvNPC2	0.901865	NaN	NaN	306	69.5	236.5	124.083	57.9167	0.524665	0.833333
PvPI-PLC4	PvNPC2	0.964439	NaN	NaN	1080	248.667	831.333	451.167	197.833	0.542702	0.795576
PvPI-PLC5	PvNPC2	0.878987	NaN	NaN	1023	240.833	782.167	404.917	186.083	0.517686	0.772664
PvPI-PLC6	PvNPC2	0.924229	NaN	NaN	948	212.833	735.167	390.583	182.417	0.531285	0.857087
PvPI-PLC7	PvNPC2	0.911997	NaN	NaN	438	99.4167	338.583	178.667	76.3333	0.527689	0.767812
PvNPC1	PvNPC2	0.30527	1.28864	0.236894	1533	358	1175	294.667	220.333	0.25078	0.615456	98.2193
PvNPC3	PvNPC2	0.345059	NaN	NaN	1539	353.667	1185.33	327.833	285.167	0.276575	0.806315
PvNPC4	PvNPC2	0.377194	NaN	NaN	1494	345.333	1148.67	340.5	276.5	0.296431	0.800676
PvNPC5	PvNPC2	0	0	NaN	1461	342.333	1118.67	0	0	0	0	0
PvPI-PLC1	PvNPC3	0.973378	NaN	NaN	885	193.917	691.083	376.75	158.25	0.545159	0.816072
PvPI-PLC2	PvNPC3	0.882927	3.07529	0.287104	984	221.333	762.667	395.75	163.25	0.518903	0.737575	234.397
PvPI-PLC3	PvNPC3	0.970376	NaN	NaN	1071	244	827	450.167	183.833	0.544337	0.753415
PvPI-PLC4	PvNPC3	0.947991	NaN	NaN	969	211.25	757.75	407.75	166.25	0.538106	0.786982
PvPI-PLC5	PvNPC3	0.935848	3.41896	0.273723	1092	246.583	845.417	452	183	0.534648	0.742143	260.592
PvPI-PLC6	PvNPC3	0.989446	NaN	NaN	1035	226.083	808.917	444.5	171.5	0.5495	0.75857
PvPI-PLC7	PvNPC3	0.866388	2.28339	0.37943	780	170.917	609.083	312.917	122.083	0.51375	0.714286	174.039
PvNPC1	PvNPC3	0.328458	NaN	NaN	1509	346	1163	309.333	272.667	0.265979	0.788054
PvNPC2	PvNPC3	0.345059	NaN	NaN	1539	353.667	1185.33	327.833	285.167	0.276575	0.806315
PvNPC4	PvNPC3	0.352924	NaN	NaN	1467	330.583	1136.42	319.917	252.083	0.281514	0.762541
PvNPC5	PvNPC3	0.339694	NaN	NaN	1425	327.417	1097.58	299.833	265.167	0.273176	0.809875
PvPI-PLC1	PvNPC4	0.895828	2.20146	0.406925	618	132.833	485.167	253.667	94.3333	0.522844	0.710163	167.794
PvPI-PLC2	PvNPC4	0.825878	NaN	NaN	1014	231.167	782.833	391.917	183.083	0.500639	0.791997
PvPI-PLC3	PvNPC4	0.888714	NaN	NaN	870	193	677	352.5	149.5	0.520679	0.774611
PvPI-PLC4	PvNPC4	0.947002	2.55665	0.370408	852	185.583	666.417	358.417	134.583	0.537827	0.725191	194.866
PvPI-PLC5	PvNPC4	0.927518	3.02818	0.306296	549	121.25	427.75	227.667	89.3333	0.532242	0.73677	230.806
PvPI-PLC6	PvNPC4	0.878048	NaN	NaN	789	171	618	319.75	138.25	0.517395	0.80848
PvPI-PLC7	PvNPC4	0.97199	NaN	NaN	510	117.333	392.667	213.917	97.0833	0.544779	0.827415
PvNPC1	PvNPC4	0.339175	NaN	NaN	1497	346.167	1150.83	314	267	0.272846	0.771305
PvNPC2	PvNPC4	0.377194	NaN	NaN	1494	345.333	1148.67	340.5	276.5	0.296431	0.800676
PvNPC3	PvNPC4	0.352924	NaN	NaN	1467	330.583	1136.42	319.917	252.083	0.281514	0.762541
PvNPC5	PvNPC4	0.35651	NaN	NaN	1380	320.667	1059.33	300.583	258.417	0.283748	0.805873
PvPI-PLC1	PvNPC5	0.945566	NaN	NaN	1140	253.667	886.333	476.333	203.667	0.53742	0.802891
PvPI-PLC3	PvNPC5	0.996927	1.85087	0.538625	921	208.083	712.917	393.167	142.833	0.55149	0.686424	141.073
PvPI-PLC4	PvNPC5	0.991297	NaN	NaN	1023	233.75	789.25	434.083	191.917	0.549995	0.821034
PvPI-PLC5	PvNPC5	0.909871	2.74222	0.331801	768	182.833	585.167	308.417	133.583	0.527058	0.730629	209.011
PvPI-PLC6	PvNPC5	0.977437	NaN	NaN	990	222.667	767.333	419.167	187.833	0.546264	0.843563
PvPI-PLC7	PvNPC5	0.917661	2.30918	0.397397	510	118.333	391.667	207.333	84.6667	0.529362	0.715493	176.005
PvNPC1	PvNPC5	0.292247	1.24082	0.235527	1419	333.417	1085.58	262.75	202.25	0.242036	0.606598	94.5745
PvNPC2	PvNPC5	0	0	NaN	1461	342.333	1118.67	0	0	0	0	0
PvNPC3	PvNPC5	0.339694	NaN	NaN	1425	327.417	1097.58	299.833	265.167	0.273176	0.809875
PvNPC4	PvNPC5	0.35651	NaN	NaN	1380	320.667	1059.33	300.583	258.417	0.283748	0.805873

## Sheet: Promoter
Putative cis-elements identified in the promoter region of PvPLC								Classification of the putative cis-elements identified in the promoter region of PvPLC
PvNPC1	1363	1368	ABRE		AAAC-motif				Light sensitivity																						Fitohormone sensitivity											Stress sensitivity
PvNPC1	1055	1064	TCA		A-box
PvNPC1	185	193	AE-box		AACA_motif				AAAC-motif	ACE	AE-box	AT1-motif	ATCT-motif	Box 4	Box II	Box III	chs-CMA1a	chs-CMA2a	GA-motif	Gap-box	GATA-motif	G-box	GT1-motif	I-box	LAMP-element	MRE	TCCC-motif	TCT-motif	AAGAA-motif	ABRE	ABRE3a	ABRE4	AuxRR-core	CGTCA-motif	ERE	GARE-motif	TCA-element	TGACG-motif	TGA-element	ARE	as-1	AT-rich element	CCAAT-box	LTR	MBS	MYB	MYB recognition site	Myb-binding site	MYB-like sequence
PvNPC1	1241	1248	GT1-motif		AAGAA-motif			PvNPC1	0	0	1	0	0	3	0	0	0	0	0	0	0	1	1	0	1	1	0	0	5	1	0	0	0	0	3	0	0	0	0	1	0	0	1	0	0	1	1	0	1
PvNPC1	673	679	CCAAT-box		ABRE			PvNPC2	0	0	0	0	0	8	0	0	0	0	0	0	0	1	2	2	0	0	0	1	0	0	0	0	0	0	3	0	0	0	0	2	0	0	0	0	0	2	0	0	2
PvNPC1	869	875	ARE		ABRE3a			PvNPC3	0	0	1	3	0	8	0	0	2	0	0	1	2	0	1	2	0	0	0	0	3	0	0	0	0	2	2	0	0	2	0	0	1	0	1	0	0	3	0	0	0
PvNPC1	32	40	ERE		ABRE4			PvNPC4	0	0	1	0	1	3	0	0	1	1	0	0	1	3	0	0	0	0	0	0	1	1	1	1	0	1	2	0	3	1	0	4	1	0	0	0	0	2	0	0	1
PvNPC1	1391	1399	ERE		ACE			PvNPC5	0	0	0	0	1	7	0	0	1	0	0	0	0	1	2	2	1	0	0	0	0	0	0	0	0	0	2	0	0	0	0	2	0	0	0	0	0	4	0	0	2
PvNPC1	1912	1920	ERE		AE-box			PvPI-PLC1	0	0	0	1	1	6	1	1	0	0	1	0	0	1	4	0	1	0	1	0	1	1	1	1	1	1	3	0	0	1	0	0	1	0	0	0	1	5	0	0	3
PvNPC1	723	730	MRE		ARE			PvPI-PLC2	0	2	0	0	1	2	0	0	0	0	0	0	2	0	3	1	0	1	0	0	1	0	0	0	0	1	2	0	0	1	1	1	1	0	1	1	0	7	1	1	1
PvNPC1	1333	1338	STRE		as-1			PvPI-PLC3	0	1	0	0	0	0	0	0	0	0	0	0	0	2	0	1	1	1	0	0	0	3	0	0	1	1	6	1	0	1	1	0	1	1	0	1	0	1	0	1	0
PvNPC1	22	28	Box 4		AT-rich element			PvPI-PLC4	0	0	1	1	0	5	0	0	1	0	1	0	0	1	1	0	0	0	0	1	1	1	0	0	0	1	2	0	1	1	0	2	1	0	0	1	0	1	0	0	0
PvNPC1	949	955	Box 4		AT1-motif			PvPI-PLC5	1	0	1	0	0	10	0	0	0	0	0	0	2	0	1	0	0	2	0	0	3	0	0	0	0	0	2	0	0	0	0	3	0	0	0	0	0	1	0	0	1
PvNPC1	1784	1790	Box 4		ATCT-motif			PvPI-PLC6	0	0	0	0	0	5	0	0	0	0	1	0	0	4	0	0	0	0	1	2	1	3	0	0	0	1	1	0	0	1	1	6	1	0	0	0	2	5	0	0	1
PvNPC1	1240	1246	MYB		AuxRR-core			PvPI-PLC7	0	0	2	0	1	4	1	0	0	0	0	0	0	1	2	1	0	0	0	0	4	0	0	0	0	0	5	0	1	0	0	1	0	2	0	0	0	1	0	0	1
PvNPC1	1240	1246	MYB-like sequence		Box 4
PvNPC1	673	679	MYB recognition site		Box II
PvNPC1	624	630	MYC		Box III
PvNPC1	1133	1139	MYC		CAT-box
PvNPC1	1418	1424	MYC		CCAAT-box
PvNPC1	1616	1622	MYC		CGTCA-motif
PvNPC1	52	60	LAMP-element		chs-CMA1a
PvNPC1	832	842.5	MBSI		chs-CMA2a
PvNPC1	443	452	AAGAA-motif		circadian
PvNPC1	540	547	AAGAA-motif		CTAG-motif
PvNPC1	918	925	AAGAA-motif		ERE
PvNPC1	1084	1093	AAGAA-motif		F-box
PvNPC1	1108	1117	AAGAA-motif		G-box
PvNPC1	86	94	WUN-motif		GA-motif
PvNPC1	1362	1368	G-Box		Gap-box
PvNPC2	1985	1991	G-box		GARE-motif
PvNPC2	100	106	Box 4		GATA-motif
PvNPC2	166	172	Box 4		GT1-motif
PvNPC2	268	274	Box 4		HD-Zip 3
PvNPC2	376	382	Box 4		I-box
PvNPC2	1119	1125	Box 4		LAMP-element
PvNPC2	1123	1129	Box 4		LTR
PvNPC2	1302	1308	Box 4		MBS
PvNPC2	1888	1894	Box 4		MBSI
PvNPC2	544	553	WUN-motif		MRE
PvNPC2	545	553	WUN-motif		MYB
PvNPC2	244	251	Myc		MYB recognition site
PvNPC2	812	818	MYB		Myb-binding site
PvNPC2	1760	1766	MYB		MYB-like sequence
PvNPC2	812	818	MYB-like sequence		MYC
PvNPC2	1760	1766	MYB-like sequence		O2-site
PvNPC2	1813	1823	I-box		P-box
PvNPC2	1969	1979	I-box		STRE
PvNPC2	62	68	MYC		TC-rich repeats
PvNPC2	230	236	MYC		TCA
PvNPC2	1426	1432	MYC		TCA-element
PvNPC2	1853	1859	MYC		TCCC-motif
PvNPC2	1711	1717	TCT-motif		TCT-motif
PvNPC2	609	615	GT1-motif		TGA-element
PvNPC2	1205	1211	GT1-motif		TGACG-motif
PvNPC2	44	52	ERE		W box
PvNPC2	400	408	ERE		WRE3
PvNPC2	1227	1235	ERE		WUN-motif
PvNPC2	219	225	ARE
PvNPC2	725	731	ARE
PvNPC3	858	872	AT1-motif
PvNPC3	997	1010	AT1-motif
PvNPC3	1147	1160	AT1-motif
PvNPC3	678	683	CGTCA-motif
PvNPC3	1932	1937	CGTCA-motif
PvNPC3	481	489	AE-box
PvNPC3	556	562	GT1-motif
PvNPC3	678	683	as-1
PvNPC3	1932	1937	as-1
PvNPC3	68	78	F-box
PvNPC3	1297	1305	ERE
PvNPC3	1826	1834	ERE
PvNPC3	442	448	Box 4
PvNPC3	516	522	Box 4
PvNPC3	569	575	Box 4
PvNPC3	784	790	Box 4
PvNPC3	788	794	Box 4
PvNPC3	939	945	Box 4
PvNPC3	1663	1669	Box 4
PvNPC3	1879	1885	Box 4
PvNPC3	251	261	GATA-motif
PvNPC3	549	559	GATA-motif
PvNPC3	652	658	WRE3
PvNPC3	401	407	MYC
PvNPC3	1727	1733	MYC
PvNPC3	911	919	chs-CMA1a
PvNPC3	1159	1167	chs-CMA1a
PvNPC3	1041	1050	TC-rich repeats
PvNPC3	1777	1786	TC-rich repeats
PvNPC3	678	683	TGACG-motif
PvNPC3	1932	1937	TGACG-motif
PvNPC3	78	85	AAGAA-motif
PvNPC3	432	439	AAGAA-motif
PvNPC3	726	733	AAGAA-motif
PvNPC3	1430	1439	circadian
PvNPC3	1434	1443	circadian
PvNPC3	914	922	WUN-motif
PvNPC3	401	410.5	Gap-box
PvNPC3	549	559	I-box
PvNPC3	550	558	I-box
PvNPC3	28	33	CAAT-box
PvNPC4	392	400	ERE
PvNPC4	963	971	ERE
PvNPC4	336	342	ARE
PvNPC4	342	348	ARE
PvNPC4	1530	1536	ARE
PvNPC4	1908	1914	ARE
PvNPC4	1548	1557	O2-site
PvNPC4	258	263	as-1
PvNPC4	1175	1181	W box
PvNPC4	1779	1785	W box
PvNPC4	1809	1815	W box
PvNPC4	993	1001	AE-box
PvNPC4	258	263	CGTCA-motif
PvNPC4	118	123	ABRE
PvNPC4	304	313	TCA
PvNPC4	367	373	MYC
PvNPC4	1040	1046	MYC
PvNPC4	118	124	ABRE3a
PvNPC4	296	302	CAT-box
PvNPC4	405	411	CAT-box
PvNPC4	118	124	ABRE4
PvNPC4	597	606	TCA-element
PvNPC4	1103	1112	TCA-element
PvNPC4	1949	1958	TCA-element
PvNPC4	114	120	MYB-like sequence
PvNPC4	636	646	GATA-motif
PvNPC4	114	120	MYB
PvNPC4	715	721	MYB
PvNPC4	1554	1560	MYB
PvNPC4	202	208	Box 4
PvNPC4	208	214	Box 4
PvNPC4	730	736	Box 4
PvNPC4	253	261	chs-CMA2a
PvNPC4	117	125	G-box
PvNPC4	118	124	G-box
PvNPC4	657	663	G-box
PvNPC4	88	93	STRE
PvNPC4	1232	1241	AAGAA-motif
PvNPC4	258	263	TGACG-motif
PvNPC4	899	907	chs-CMA1a
PvNPC4	1885	1891	TCT-motif
PvNPC4	588	594	Myb
PvNPC4	925	931	Myb
PvNPC4	860	867	Myc
PvNPC5	1582	1588	TCT-motif
PvNPC5	1900	1908	chs-CMA1a
PvNPC5	1684	1694	I-box
PvNPC5	1840	1850	I-box
PvNPC5	1910	1916	Myb
PvNPC5	416	425	WUN-motif
PvNPC5	417	425	WUN-motif
PvNPC5	116	123	Myc
PvNPC5	1927	1936	O2-site
PvNPC5	91	97	ARE
PvNPC5	597	603	ARE
PvNPC5	272	280	ERE
PvNPC5	1098	1106	ERE
PvNPC5	481	487	GT1-motif
PvNPC5	1076	1082	GT1-motif
PvNPC5	1922	1930	LAMP-element
PvNPC5	102	108	MYC
PvNPC5	1297	1303	MYC
PvNPC5	1724	1730	MYC
PvNPC5	1875	1880	STRE
PvNPC5	1856	1862	G-box
PvNPC5	38	44	Box 4
PvNPC5	140	146	Box 4
PvNPC5	248	254	Box 4
PvNPC5	990	996	Box 4
PvNPC5	994	1000	Box 4
PvNPC5	1173	1179	Box 4
PvNPC5	1759	1765	Box 4
PvNPC5	684	690	MYB
PvNPC5	1631	1637	MYB
PvNPC5	1933	1939	MYB
PvNPC5	684	690	MYB-like sequence
PvNPC5	1631	1637	MYB-like sequence
PvPI-PLC1	682	690	ERE
PvPI-PLC1	708	716	ERE
PvPI-PLC1	736	744	ERE
PvPI-PLC1	571	580.5	HD-Zip 3
PvPI-PLC1	1516	1525	Box II
PvPI-PLC1	146	155	O2-site
PvPI-PLC1	1751	1756	as-1
PvPI-PLC1	288	294	GT1-motif
PvPI-PLC1	547	553	GT1-motif
PvPI-PLC1	1115	1121	GT1-motif
PvPI-PLC1	1925	1934	GT1-motif
PvPI-PLC1	1751	1756	CGTCA-motif
PvPI-PLC1	35	46	Box III
PvPI-PLC1	1607	1612	ABRE
PvPI-PLC1	9	18	TCA
PvPI-PLC1	418	431	AT1-motif
PvPI-PLC1	592	600	LAMP-element
PvPI-PLC1	1379	1385	MYC
PvPI-PLC1	1606	1612	ABRE3a
PvPI-PLC1	1177	1183	WRE3
PvPI-PLC1	1476	1482	WRE3
PvPI-PLC1	1606	1612	ABRE4
PvPI-PLC1	289	295	MYB
PvPI-PLC1	501	507	MYB
PvPI-PLC1	548	554	MYB
PvPI-PLC1	1116	1122	MYB
PvPI-PLC1	289	295	MYB-like sequence
PvPI-PLC1	548	554	MYB-like sequence
PvPI-PLC1	1116	1122	MYB-like sequence
PvPI-PLC1	255	261	Box 4
PvPI-PLC1	329	335	Box 4
PvPI-PLC1	344	350	Box 4
PvPI-PLC1	757	763	Box 4
PvPI-PLC1	1842	1848	Box 4
PvPI-PLC1	1872	1878	Box 4
PvPI-PLC1	1606	1612	G-box
PvPI-PLC1	194	203	ATCT-motif
PvPI-PLC1	832	839	TCCC-motif
PvPI-PLC1	790	795	STRE
PvPI-PLC1	1006	1011	STRE
PvPI-PLC1	1908	1917	AAGAA-motif
PvPI-PLC1	1751	1756	TGACG-motif
PvPI-PLC1	488	496	GA-motif
PvPI-PLC1	552	558	MBS
PvPI-PLC1	552	558	Myb
PvPI-PLC1	1734	1741	Myc
PvPI-PLC1	310	318	WUN-motif
PvPI-PLC1	1863	1870	AuxRR-core
PvPI-PLC2	838	846	I-box
PvPI-PLC2	902	908	LTR
PvPI-PLC2	240	246	Myb
PvPI-PLC2	1284	1290	Myb
PvPI-PLC2	1785	1791	Myb
PvPI-PLC2	935	944	WUN-motif
PvPI-PLC2	1184	1193	WUN-motif
PvPI-PLC2	19	24	TGACG-motif
PvPI-PLC2	311	320	AAGAA-motif
PvPI-PLC2	1272	1281	ACE
PvPI-PLC2	1814	1823	ACE
PvPI-PLC2	1267	1276	TC-rich repeats
PvPI-PLC2	1251	1257	MYB recognition site
PvPI-PLC2	744	750	WRE3
PvPI-PLC2	43	49	CAT-box
PvPI-PLC2	362	368	TGA-element
PvPI-PLC2	15	21	MYC
PvPI-PLC2	751	757	MYC
PvPI-PLC2	1103	1109	MYC
PvPI-PLC2	1340	1346	Box 4
PvPI-PLC2	1390	1396	Box 4
PvPI-PLC2	843	848	STRE
PvPI-PLC2	293	300	MRE
PvPI-PLC2	612	621	ATCT-motif
PvPI-PLC2	836	845	GATA-motif
PvPI-PLC2	1467	1477	GATA-motif
PvPI-PLC2	145	151	MYB
PvPI-PLC2	171	177	MYB
PvPI-PLC2	590	596	MYB
PvPI-PLC2	1858	1864	MYB
PvPI-PLC2	1858	1864	MYB-like sequence
PvPI-PLC2	527	536	O2-site
PvPI-PLC2	921	927	W box
PvPI-PLC2	19	24	as-1
PvPI-PLC2	506	514	ERE
PvPI-PLC2	1631	1639	ERE
PvPI-PLC2	1419	1425	ARE
PvPI-PLC2	1559	1568	TCA
PvPI-PLC2	1251	1257	CCAAT-box
PvPI-PLC2	145	151	Myb-binding site
PvPI-PLC2	19	24	CGTCA-motif
PvPI-PLC2	289	295	GT1-motif
PvPI-PLC2	291	297	GT1-motif
PvPI-PLC2	1774	1781	GT1-motif
PvPI-PLC3	1216	1221	TGACG-motif
PvPI-PLC3	1432	1441	ACE
PvPI-PLC3	313	319	LTR
PvPI-PLC3	355	361	G-Box
PvPI-PLC3	892	898	G-Box
PvPI-PLC3	1208	1217	I-box
PvPI-PLC3	385	395	AT-rich element
PvPI-PLC3	1693	1700	Myc
PvPI-PLC3	1775	1782	P-box
PvPI-PLC3	1271	1278	AuxRR-core
PvPI-PLC3	1596	1604	ERE
PvPI-PLC3	1618	1626	ERE
PvPI-PLC3	1674	1682	ERE
PvPI-PLC3	309	315	ARE
PvPI-PLC3	770	776	ARE
PvPI-PLC3	1902	1908	ARE
PvPI-PLC3	1216	1221	as-1
PvPI-PLC3	1325	1332	GARE-motif
PvPI-PLC3	1216	1221	CGTCA-motif
PvPI-PLC3	1325	1331	Myb-binding site
PvPI-PLC3	355	360	ABRE
PvPI-PLC3	893	898	ABRE
PvPI-PLC3	984	989	ABRE
PvPI-PLC3	112	118	MYC
PvPI-PLC3	328	334	MYC
PvPI-PLC3	345	351	MYC
PvPI-PLC3	557	563	MYC
PvPI-PLC3	760	766	MYC
PvPI-PLC3	1103	1109	MYC
PvPI-PLC3	1668	1674	MYC
PvPI-PLC3	1898	1904	MYC
PvPI-PLC3	89	97	LAMP-element
PvPI-PLC3	1944	1950	CAT-box
PvPI-PLC3	541	547	WRE3
PvPI-PLC3	924	930	TGA-element
PvPI-PLC3	1325	1331	MYB
PvPI-PLC3	335	341	G-box
PvPI-PLC3	984	990	G-box
PvPI-PLC3	1251	1258	MRE
PvPI-PLC3	197	202	STRE
PvPI-PLC4	621	626	as-1
PvPI-PLC4	37	43	W box
PvPI-PLC4	58	67	O2-site
PvPI-PLC4	1406	1417	AACA_motif
PvPI-PLC4	232	238	ARE
PvPI-PLC4	670	676	ARE
PvPI-PLC4	895	903	ERE
PvPI-PLC4	897	905	ERE
PvPI-PLC4	202	207	ABRE
PvPI-PLC4	1693	1706	AT1-motif
PvPI-PLC4	1426	1432	GT1-motif
PvPI-PLC4	621	626	CGTCA-motif
PvPI-PLC4	885	893	AE-box
PvPI-PLC4	43	49	MYC
PvPI-PLC4	52	58	MYC
PvPI-PLC4	131	137	MYC
PvPI-PLC4	181	187	MYC
PvPI-PLC4	855	861	MYC
PvPI-PLC4	1581	1587	MYC
PvPI-PLC4	1759	1765	MYC
PvPI-PLC4	1164	1170	Box 4
PvPI-PLC4	1717	1723	Box 4
PvPI-PLC4	1819	1825	Box 4
PvPI-PLC4	1884	1890	Box 4
PvPI-PLC4	1987	1993	Box 4
PvPI-PLC4	1407	1419	A-box
PvPI-PLC4	713	722	TCA-element
PvPI-PLC4	621	626	TGACG-motif
PvPI-PLC4	1971	1980	AAGAA-motif
PvPI-PLC4	1494	1500	TCT-motif
PvPI-PLC4	1924	1932	chs-CMA1a
PvPI-PLC4	188	196	GA-motif
PvPI-PLC4	202	208	G-Box
PvPI-PLC4	1019	1025	Myb
PvPI-PLC4	649	655	LTR
PvPI-PLC4	328	337	WUN-motif
PvPI-PLC4	1365	1374	WUN-motif
PvPI-PLC4	1489	1498	WUN-motif
PvPI-PLC5	1144	1153	TCA
PvPI-PLC5	1778	1786	AE-box
PvPI-PLC5	1697	1703	GT1-motif
PvPI-PLC5	933	939	W box
PvPI-PLC5	1284	1292	ERE
PvPI-PLC5	1527	1535	ERE
PvPI-PLC5	221	228	AAGAA-motif
PvPI-PLC5	517	524	AAGAA-motif
PvPI-PLC5	1773	1782	AAGAA-motif
PvPI-PLC5	304	310	ARE
PvPI-PLC5	474	480	ARE
PvPI-PLC5	1730	1736	ARE
PvPI-PLC5	85	91	Box 4
PvPI-PLC5	89	95	Box 4
PvPI-PLC5	559	565	Box 4
PvPI-PLC5	980	986	Box 4
PvPI-PLC5	1383	1389	Box 4
PvPI-PLC5	1437	1443	Box 4
PvPI-PLC5	1820	1826	Box 4
PvPI-PLC5	1909	1915	Box 4
PvPI-PLC5	1913	1919	Box 4
PvPI-PLC5	1939	1945	Box 4
PvPI-PLC5	1510	1517	MRE
PvPI-PLC5	1573	1580	MRE
PvPI-PLC5	596	603	Myc
PvPI-PLC5	57	66	GATA-motif
PvPI-PLC5	63	72	GATA-motif
PvPI-PLC5	1696	1702	MYB-like sequence
PvPI-PLC5	1696	1702	MYB
PvPI-PLC5	151	162	AAAC-motif
PvPI-PLC5	1845	1851	CAT-box
PvPI-PLC5	802	808	MYC
PvPI-PLC5	859	865	MYC
PvPI-PLC5	901	907	MYC
PvPI-PLC5	966	972	MYC
PvPI-PLC5	1369	1375	MYC
PvPI-PLC5	1478	1484	MYC
PvPI-PLC6	1124	1130	G-Box
PvPI-PLC6	1982	1988	G-Box
PvPI-PLC6	644	650	Myb
PvPI-PLC6	651	657	Myb
PvPI-PLC6	1306	1312	Myb
PvPI-PLC6	1740	1746	Myb
PvPI-PLC6	644	650	MBS
PvPI-PLC6	651	657	MBS
PvPI-PLC6	1937	1944	P-box
PvPI-PLC6	1776	1781	TGACG-motif
PvPI-PLC6	425	432	AAGAA-motif
PvPI-PLC6	861	867	TCT-motif
PvPI-PLC6	1905	1911	TCT-motif
PvPI-PLC6	567	575	GA-motif
PvPI-PLC6	1682	1688	TGA-element
PvPI-PLC6	467	473	WRE3
PvPI-PLC6	823	829	MYC
PvPI-PLC6	1403	1409	MYC
PvPI-PLC6	1413	1419	MYC
PvPI-PLC6	1435	1441	MYC
PvPI-PLC6	1488	1494	MYC
PvPI-PLC6	1966	1972	MYC
PvPI-PLC6	278	283	STRE
PvPI-PLC6	479	484	STRE
PvPI-PLC6	905	910	STRE
PvPI-PLC6	246	253	TCCC-motif
PvPI-PLC6	1441	1447	G-box
PvPI-PLC6	1777	1783	G-box
PvPI-PLC6	451	457	Box 4
PvPI-PLC6	551	557	Box 4
PvPI-PLC6	989	995	Box 4
PvPI-PLC6	993	999	Box 4
PvPI-PLC6	1045	1051	Box 4
PvPI-PLC6	602	608	MYB
PvPI-PLC6	602	608	MYB-like sequence
PvPI-PLC6	1793	1799	W box
PvPI-PLC6	1776	1781	as-1
PvPI-PLC6	120	129	O2-site
PvPI-PLC6	1774	1783	O2-site
PvPI-PLC6	91	97	ARE
PvPI-PLC6	254	260	ARE
PvPI-PLC6	494	500	ARE
PvPI-PLC6	515	521	ARE
PvPI-PLC6	896	902	ARE
PvPI-PLC6	1970	1976	ARE
PvPI-PLC6	15	23	ERE
PvPI-PLC6	1124	1129	ABRE
PvPI-PLC6	1778	1783	ABRE
PvPI-PLC6	1982	1987	ABRE
PvPI-PLC6	1776	1781	CGTCA-motif
PvPI-PLC7	643	652	AAGAA-motif
PvPI-PLC7	1483	1490	AAGAA-motif
PvPI-PLC7	1787	1796	AAGAA-motif
PvPI-PLC7	1866	1873	AAGAA-motif
PvPI-PLC7	778	787	I-box
PvPI-PLC7	815	825	AT-rich element
PvPI-PLC7	1087	1097	AT-rich element
PvPI-PLC7	982	990	AE-box
PvPI-PLC7	1924	1932	AE-box
PvPI-PLC7	16	22	GT1-motif
PvPI-PLC7	1325	1332	GT1-motif
PvPI-PLC7	126	134	ERE
PvPI-PLC7	305	313	ERE
PvPI-PLC7	307	315	ERE
PvPI-PLC7	854	862	ERE
PvPI-PLC7	1119	1127	ERE
PvPI-PLC7	1183	1189	ARE
PvPI-PLC7	597	606	Box II
PvPI-PLC7	1468	1477	TCA-element
PvPI-PLC7	1105	1111	MYB
PvPI-PLC7	1324	1330	MYB
PvPI-PLC7	1324	1330	MYB-like sequence
PvPI-PLC7	473	479	Box 4
PvPI-PLC7	608	614	Box 4
PvPI-PLC7	861	867	Box 4
PvPI-PLC7	1255	1261	Box 4
PvPI-PLC7	587	593	G-box
PvPI-PLC7	1644	1653	ATCT-motif
PvPI-PLC7	1210	1216	MYC
[truncated: 17 more columns]

## Sheet: Physico-chemical characteristic
Physico-chemical characteristics of identified PvPLA proteins
Gene ID	Gene Name	Protein Length	Molecular weight (kDa)	Isoelectric point (pI)	Instability index	GRAVY	Protein Location
Phvul.001G243100	PvPI-PLC1	636	72542.2	9.23	42.15	-0.615	Nuclear
Phvul.001G243200	PvPI-PLC2	550	62412.9	6.3	42.54	-0.471	Cytoplasmic
Phvul.001G243300	PvPI-PLC3	591	67326.2	5.73	57.05	-0.508	Cytoplasmic
Phvul.008G224000	PvPI-PLC4	599	68743.1	5.75	52.51	-0.56	Cytoplasmic
Phvul.008G224100	PvPI-PLC5	595	68280.6	9.35	50.94	-0.482	Mitochondrial
Phvul.008G224200	PvPI-PLC6	605	69828.3	6.13	45.98	-0.607	Cytoplasmic
Phvul.008G261100	PvPI-PLC7	572	65878.9	7.17	42.2	-0.559	Nuclear
Phvul.006G014100	PvNPC1	520	58527.4	8.25	43.28	-0.401	Mitochondrial
Phvul.006G066600	PvNPC2	525	58828.8	6.39	36.37	-0.295	Cytoplasmic
Phvul.009G165500	PvNPC3	515	57488.4	6.77	39.97	-0.277	Cytoplasmic
Phvul.010G033400	PvNPC4	516	58448.8	5.53	45.98	-0.497	Cytoplasmic
Phvul.L001661	PvNPC5	487	54500	6.98	36.96	-0.256	Cytoplasmic

## Sheet: PCL_PvGEA
		Expression profile of PvPLC in all common bean tissues available in the PvGEA
	feature_acc	PvYL	PvL5	PvLF	PvLE	PvLI	PvYS	PvST	PvYF	PvPY	PvPH	PvP1	PvP2	PvSH	PvS1	PvS2	PvRT	PvYR	PvR5	PvRF	PvRE	PvRI	PvN5	PvNE	PvNI
	PvPI-PLC1	1.11978	0.254438	0.217428	0.272583	0.50273	0.0527492	3.06626	2.55462	3.63933	0.318828	0.0573062	0.0840688	1.4599	0.932128	0.312574	6.00811	9.89002	1.80145	3.56063	7.88186	3.92048	5.03716	2.5886	1.90077
	PvPI-PLC2	7.89175	7.86564	20.6765	14.3264	15.7145	15.2354	10.3825	14.4452	10.6943	21.0373	38.8332	36.2413	6.41124	9.92194	7.10223	8.50022	9.31383	7.34728	9.14693	9.68895	8.56084	4.69368	5.03167	9.7571
	PvPI-PLC3	6.32861	4.94528	0.729703	1.78065	1.67058	19.4069	1.69116	1.13092	0.721027	0.83896	1.24561	2.79085	0.465772	0.836507	0.328349	1.91004	37.8608	2.23237	1.30634	4.91789	7.6203	1.80631	3.44973	13.021
	PvPI-PLC4	63.3136	71.9929	25.7623	41.986	26.883	84.7585	34.6658	34.2053	27.7217	47.0303	48.3708	42.9715	55.4262	44.2824	52.3379	36.505	87.3614	39.8532	28.7223	59.203	69.924	32.0077	24.8298	28.8923
	PvPI-PLC5	2.14412	2.05209	0.484742	0.271172	0.100676	0.241997	6.37474	6.27336	3.65095	1.22194	0.33922	0.159001	8.60114	2.67748	3.01205	0.12383	1.28441	0.51618	0	0.71181	0.705217	0.915135	0.12563	0.0880259
	PvPI-PLC6	1.18385	1.29298	2.58963	1.81806	3.02686	6.39444	3.25513	2.43436	1.1866	0.283141	0.600629	1.43985	0.387913	0.412354	0.372284	2.06647	8.11999	5.72766	4.358	13.539	13.859	1.62369	3.6753	5.49457
	PvPI-PLC7	0.376364	0.769667	0.739926	0.742097	0.0285997	0.797822	0.267635	0.605114	0.326006	1.01266	0.065006	0.0317881	0.167935	0.302106	0.088643	0.322649	1.61694	1.38946	1.1172	1.31009	1.36314	0.169938	0.144449	0.0201548
	PvNPC1	12.9944	10.0127	2.87886	2.54458	2.08638	25.2412	6.25354	6.59834	1.9026	4.25296	32.9269	35.0442	8.28037	11.8466	20.9107	9.4371	12.0741	7.88112	3.88003	5.39394	3.93337	6.7851	7.85117	6.20859
	PvNPC2	17.097	13.609	23.4569	10.8185	31.7233	16.1713	10.2588	9.4203	5.22977	13.0047	21.9458	35.8864	5.11454	7.1501	7.12062	6.87088	12.3532	13.1108	19.6879	10.5613	15.811	10.8651	19.3539	47.5294
	PvNPC3	3.87199	6.81848	9.58582	15.0807	2.15769	9.33268	5.09888	7.7665	5.3	9.1871	7.2822	6.63754	4.84715	3.36703	10.5718	2.05924	1.09952	4.06905	3.10752	1.88582	2.66534	3.14047	3.98121	2.16566
	PvNPC4	0.137709	0.262841	0.360978	0.144815	0.502292	11.0929	0.509214	0.0745792	1.52682	1.15746	58.5307	86.0139	1.62218	1.1496	1.29735	2.19583	6.02915	18.5927	12.2523	8.35142	12.2433	1.71614	2.48056	7.36271
	PvNPC5	0	0	0	0	0	0	0	0	0	0	0	0.466911	0	0	0	0	0	0	0	0	0	0	0	0
		Expression profile of PvPLC in root tissues of common bean available in the PvGEA
	feature_acc	PvRT	PvYR	PvR5	PvRF	PvRE	PvRI	PvN5	PvNE	PvNI
	PvPI-PLC1	6.00811	9.89002	1.80145	3.56063	7.88186	3.92048	5.03716	2.5886	1.90077
	PvPI-PLC2	8.50022	9.31383	7.34728	9.14693	9.68895	8.56084	4.69368	5.03167	9.7571
	PvPI-PLC3	1.91004	37.8608	2.23237	1.30634	4.91789	7.6203	1.80631	3.44973	13.021
	PvPI-PLC4	36.505	87.3614	39.8532	28.7223	59.203	69.924	32.0077	24.8298	28.8923
	PvPI-PLC5	0.12383	1.28441	0.51618	0	0.71181	0.705217	0.915135	0.12563	0.0880259
	PvPI-PLC6	2.06647	8.11999	5.72766	4.358	13.539	13.859	1.62369	3.6753	5.49457
	PvPI-PLC7	0.322649	1.61694	1.38946	1.1172	1.31009	1.36314	0.169938	0.144449	0.0201548
	PvNPC1	9.4371	12.0741	7.88112	3.88003	5.39394	3.93337	6.7851	7.85117	6.20859
	PvNPC2	6.87088	12.3532	13.1108	19.6879	10.5613	15.811	10.8651	19.3539	47.5294
	PvNPC3	2.05924	1.09952	4.06905	3.10752	1.88582	2.66534	3.14047	3.98121	2.16566
	PvNPC4	2.19583	6.02915	18.5927	12.2523	8.35142	12.2433	1.71614	2.48056	7.36271
	PvNPC5	0	0	0	0	0	0	0	0	0
