# Supplementary material for: The non-specific phospholipase C of common bean PvNPC4 modulates roots and nodule development
Source: PLoS One. 2025 May 5;20(5):e0306505. doi: 10.1371/journal.pone.0306505 (PMC12052164; doi:10.1371/journal.pone.0306505)
Supplement: S4 File — (XLSX) [file pone.0306505.s004.xlsx]

## Sheet: qPCR data wild-type tissues
		PvNPC4 transcript abundance (Fig 3)								PvPI-PC4 transcript abundance (S8 Fig)
12 h_Roots-	12 h_Roots+	24 h_Roots-	24 h_Roots+	72 h_Roots-	72 h_Roots+	14dpi				12 h_Roots-	12 h_Roots+	24 h_Roots-	24 h_Roots+	72 h_Roots-	72 h_Roots+	14dpi
0.105	0.149	0.093	0.093	0.096	0.142	Root-	Root+	Nodules		0.00050385	0.00038606	0.00103927	0.0008554	0.00084654	0.00049184	Root_I-	Root_I+	Nod
0.123	0.139	0.052	0.114	0.036	0.136	0.263442	0.161673	0.0635712		0.00050831	0.00051555	0.00110699	0.0010217	0.00103759	0.0016063	0.000554193	0.000439642	0.00250936
0.065	0.186	0.189	0.131	0.053	0.216	0.240871	0.0751858	0.0593829		0.00069937	0.00080048	0.0013489	0.00143851	0.00122394	0.00166533	0.00139541	0.00084533	0.00182271
0.183	0.108	0.148	0.165	0.051	0.074	0.156023	0.0593829	0.0586309		0.00132445	0.00110093	0.00138416	0.00159286	0.00185443	0.00167303	0.00250912	0.00111039	0.00289565
0.068	0.058	0.121	0.109	0.096	0.191	0.124477	0.0495881	0.0551622		0.001847	0.00127946	0.0016823	0.00178036	0.00328605	0.00409103	0.00398466	0.0029231	0.0099799
0.221	0.177	0.039	0.147	0.008	0.22	0.0976993	0.0258925	0.0319149		0.0024874	0.0018666	0.00188769	0.00182658	0.0047432	0.0054795	0.00598909	0.00341879	0.0054264
0.243	0.152	0.038		0.002	0.092	0.0578678	0.024161	0.0316051		0.00305418	0.00202877	0.00296985	0.00234049	0.00533044		0.00727701	0.0053639	0.0065823
0.375	0.117	0.055		0.054	0.114					0.00380025	0.0027852	0.00297844				0.0100937	0.0064995
0.325	0.088	0.085		0.066						0.00415945		0.00402806
				PvNPC4 transcript abundance (S9 Fig)							PvNPC4 transcript abundance (S10 Fig)
	Non-inoculated					Inoculated					Leaves	Stem	Root	Root hairs
	12h_I-	24h_I-	72h_I-	14d_I-	12h_I+	24h_I+	72h_I+	14d_I+	14_Nod		1.43583e-05	0.00279684	0.0483017	0.0167905
	0.105	0.093	0.096	0.263442	0.149	0.093	0.142	0.161673	0.0635712		0.000237113	0.0039378	0.0613122	0.0138504
	0.123	0.052	0.036	0.240871	0.139	0.114	0.136	0.0751858	0.0593829		0.000291863	0.00456831	0.062396	0.0721441
	0.065	0.189	0.053	0.156023	0.186	0.131	0.216	0.0593829	0.0586309		0.000510135	0.0124594	0.0732306
	0.183	0.148	0.051	0.124477	0.108	0.165	0.074	0.0495881	0.0551622		0.000510154	0.0164362	0.120857
	0.068	0.121	0.096	0.0976993	0.058	0.109	0.191	0.0258925	0.0319149		0.000678369	0.0252206	0.152034
	0.221	0.039	0.008	0.0578678	0.177	0.147	0.22	0.024161	0.0316051		0.000747159	0.0611341	0.216781
	0.243	0.038	0.002		0.152		0.092				0.000765745	0.0767869	0.250015
	0.375	0.055	0.054		0.117		0.114					0.12123
	0.325	0.085	0.066		0.088

## Sheet: qPCR data trangenic root 
Transcript abundance (Fig 5)							Transcript abundance (Fig 7)
PvASL18a		PvASL18b		PvPin1b			PvNIN		PvEnod40		PvRbohA
Ctrl-RNAi	PvNPC4-RNAi	Ctrl-RNAi	PvNPC4-RNAi	Ctrl-RNAi	PvNPC4-RNAi		Ctrl-RNAi	PvNPC4-RNAi	Ctrl-RNAi	PvNPC4-RNAi	Ctrl-RNAi	PvNPC4-RNAi	Ctrl-RNAi	PvNPC4-RNAi
0.001278	7.3e-05	0.028049	0.009336	0.162195	0.035413		0.119162	0.0507484	0.0436189	0.00044981	0.006587	0.047449	0.00053919	0.00532102
0.014782	0.001092	0.055122	0.000574	0.156751	0.06566		0.0741318	0.0505531	0.0883812	0.00073961	0.016464	0.087209	0.00097311	0.0137176
0.001159	0.003692	0.038623	0.004579	0.143236	0.115881		0.0453637	0.0398763	0.248021	0.00084016	0.014734	0.139974	0.00453447	0.0324424
0.003375	0.003752	0.01527	0.003957	0.089999	0.061761		0.0392256	0.0289202	0.263466	0.00284938	0.025098	0.047675	0.00786803	0.0404223
0.011132	0.002145	0.023147	0.000922	0.053884	0.011559		0.0326101	0.0260687	0.946502	0.00468439	0.029382	0.015837	0.0184386	0.0404223
	0.001497		0.001582	0.04693	0.004777		0.0273683	0.0231897	1.07602	0.00520811	0.054513	0.023574	0.0218546	0.0516704
				0.031439	0.002548		0.0172837	0.0124679			0.041315	0.101051		0.0580077
					0.050577		0.0149883	0.00507979			0.005841	0.14893		0.0974325
					0.046737			0.00418294				0.030552		0.105846
					0.083232							0.058304		0.105846
					0.030305							0.046815		0.155534
					0.015752
		Transcript abundance (Fig 8)
PvRIC1				PvRIC2				PvTMLa
Non-inoculated		Inoculated		Non-inoculated		Inoculated		Non-inoculated		Inoculated			Clone validation (S2 Fig)
Ctrl-RNAi	PvNPC4-RNAi	Ctrl-RNAi	PvNPC4-RNAi	Ctrl-RNAi	PvNPC4-RNAi	Ctrl-RNAi	PvNPC4-RNAi	Ctrl-RNAi	PvNPC4-RNAi	Ctrl-RNAi	PvNPC4-RNAi		Ctrl-RNAi	RNAi-C1	RNAi-C8
0.000239	0.000279	0.000228	0.001294	0.000107	0.000714	0.000129	7e-05	0.05967	0.001994	0.067725	0.05807		0.00607943	0.00061867	3.68e-05
0.000361	0.000203	0.000243	0.002047	0.000587	0.000556	3.4e-05	7.8e-05	0.008592	0.001666	0.042632	0.028352		0.00687044	0.00197368	8.79e-05
0.00017	0.000634	0.000166	0.004845	0.000171	0.000426	0.000131	8.5e-05	0.009628	0.006267	0.047216	0.015489		0.0180644	0.00374034	0.00044209
0.00044	0.000767	0.000443	0.000606	0.000211	0.000444	0.000302	0.000288	0.029721	0.019559	0.050515	0.073156		0.0200588	0.00425621	0.0008483
	0.000472	0.000201	0.005625	0.000374		8.8e-05	0.000387	0.03857	0.004836	0.041869	0.072718		0.0437635	0.00529519	0.00231824
						0.000474				0.069668	0.020695		0.0577933	0.0155582	0.00406527
	Transcript abundance (Fig 9)												0.0738231	0.0187426	0.00864892
PvASL18a				PvASL18b										0.0188214	0.0101452
Non-inoculated		Inoculated		Non-inoculated		Inoculated
Ctrl-RNAi	PvNPC4-RNAi	Ctrl-RNAi	PvNPC4-RNAi	Ctrl-RNAi	PvNPC4-RNAi	Ctrl-RNAi	PvNPC4-RNAi
0.001278	7.3e-05	0.00492	0.001215	0.028049	0.009336	0.016334	0.009503
0.014782	0.001092	0.00167	0.001841	0.055122	0.000574	0.012668	0.017685
0.001159	0.003692	0.002791	0.003473	0.038623	0.004579	0.010734	0.019464
0.003375	0.003752	0.000688	0.004914	0.01527	0.003957	0.060174	0.017181
0.011132	0.002145	0.001924	0.007794	0.023147	0.000922	0.039391
	0.001497				0.001582

## Sheet: Phenotype data
No. Infection threads		No. Nodules (Fig 6)			Primary root length		No. primary root		No. lateral roots (Fig 4)
pTdT-SAC	PvNPC4-RNAi	pTdT-SAC	PvNPC4-RNAi		pTdT-SAC	PvNPC4-RNAi	pTdT-SAC	PvNPC4-RNAi	pTdT-SAC	PvNPC4-RNAi
2	0	32	8		19.6	10.3	5	3	52	34
3	0	32	8		15.6	9.1	5	2	48	24
5	0	24	7		15	5.8	5	2	45	24
6	0	20	7		14	5.1	4	2	42	21
7	0	19	7		14	3.5	4	1	39	20
11	0	16	6		13.3	3.2	4	1	38	17
	1	15	6		12	2.6	4	1	37	13
	2	14	6		11	0.5	4	1	36	11
	2	12	5		10.5	11	3	1	35	4
	2	10	5		10	9.8	3	1	33	4
	2	8	5		9.5	7.1	3	1	33	4
	3	7	5		8.3	6.1	3	1	31	3
	3	7	4		8	5.8	3	3	30	3
	3	6	4		7	4.9	3	3	30	2
	4	6	4		6.6	3.9	3	3	30	2
	5	4	4		6.6	3.1	3	2	28	2
		4	4		6.5	3	2	2	28	1
		4	4		6.2	2.8	2	2	27	0
		4	3		5.7	1.8	2	2	25	0
		4	3		5	1.4	2	2	24	0
		3	3		4.2	0.9	2	2	22	0
		3	3		3.4	0.8	2	2	21	0
		3	3			0.8	2	2	18	0
		3	3			0.4	2	2	18
		3	3			0.3	2	1	18
		2	3			0.2	2	1	17
		2	2				2	1	16
		2	2				2	1	15
		2	2				2	1	15
		1	2				2	1	14
			2				1	1	14
			2				1	1	13
			2				1	1	13
			2				1	1	11
			2				1	1	10
			2				1		9
			2				1		5
			2				1
			2				1
			2				1
			2				1
			1				1
			1				1
			1				1
			1				1
			1
			1
			1
			1
			1
			1
			0
